# Supplementary material for: Morpho-Functional Traits in Pura Raza Menorquina Horses: Genetic Parameters and Relationship with Coat Color Variables
Source: Animals (Basel). 2022 Sep 7;12(18):2319. doi: 10.3390/ani12182319 (PMC9495247; doi:10.3390/ani12182319)
Supplement: Supplementary file 1 [file animals-12-02319-s001.zip]

Archive with 1 entries (1 files):
- animals-1765213-supplementary.pdf
